# Supplementary material for: Genome-Wide Identification and Expression Profiles of Nuclear Factor Y A Transcription Factors in Blueberry Under Abiotic Stress
Source: Int J Mol Sci. 2024 Nov 28;25(23):12832. doi: 10.3390/ijms252312832 (PMC11641206; doi:10.3390/ijms252312832)
Supplement: Supplementary file 1 [file ijms-25-12832-s001.zip]

Archive with 1 entries (1 files):
- ijms-3320241-supplementary.xlsx
