# Supplementary material for: Genome-Wide Identification and Expression Profiles of Nuclear Factor Y A Transcription Factors in Blueberry Under Abiotic Stress
Source: Int J Mol Sci. 2024 Nov 28;25(23):12832. doi: 10.3390/ijms252312832 (PMC11641206; doi:10.3390/ijms252312832)
Supplement: Supplementary file 1 [file ijms-25-12832-s001.zip › ijms-3320241-supplementary.xlsx]

## Sheet: S1
Table S1 Predicted motif sequences of VcNF-Yas
Motif	Width	E-value	Best possible match
1	2.8e-749	50	PIYVNAKQYHGILRRRQSRAKLEAZNKLAKARKPYLHESRHLHALRRARG
2	1.2e-204	21	CPQMLGMANARVPLPLDLPZD
3	6.2e-156	20	QLGYGQSFACAPYPYADPYY
4	9.3e-189	43	TPNQLBHTAKQMKFQFKDQDSSSTQSTGQSYHEAASVEGTESS
5	7.7e-122	41	DFPKKDSDLSSAHSMAPFVANCASWWNSAESQVEQSSLSKN
6	1.5e-114	21	SGGRFLNTKKLZNQQPNSPTN
7	4.7e-103	29	STTSCSNITSSSSSDNIFGQDEFGFSNYH
8	8.6e-95	29	YNGTDGKLTVDQVKAAVLMGPEDCLLPPS
9	5.7e-57	11	SGLLAAYGPQA
10	1.1e-51	50	KSENPNRIEANPYNISSAAACPEPWWRNMNYNSISPALIAGNTSNSSSME

## Sheet: S2
Table S2 Multicollinearity synlinear gene pairs between VcNF-YAs
Gene ID	Gene Name		Gene ID	Gene Name
Vc_DUK_00060112-RA	VcNF-YA3	Collinearity to	Vc_DUK_00024170-RA	VcNF-YA5
Vc_DUK_00060112-RA	VcNF-YA3	Collinearity to	Vc_DUK_00052734-RA	VcNF-YA8
Vc_DUK_00060112-RA	VcNF-YA3	Collinearity to	Vc_DUK_00015745-RA	VcNF-YA10
Vc_DUK_00005992-RA	VcNF-YA4	Collinearity to	Vc_DUK_00013377-RA	VcNF-YA13
Vc_DUK_00005992-RA	VcNF-YA4	Collinearity to	Vc_DUK_00034638-RA	VcNF-YA14
Vc_DUK_00005992-RA	VcNF-YA4	Collinearity to	Vc_DUK_00025714-RA	VcNF-YA15
Vc_DUK_00005992-RA	VcNF-YA4	Collinearity to	Vc_DUK_00070132-RA	VcNF-YA20
Vc_DUK_00005992-RA	VcNF-YA4	Collinearity to	Vc_DUK_00039037-RA	VcNF-YA21
Vc_DUK_00005992-RA	VcNF-YA4	Collinearity to	Vc_DUK_00005681-RA	VcNF-YA1
Vc_DUK_00005992-RA	VcNF-YA4	Collinearity to	Vc_DUK_00049900-RA	VcNF-YA2
Vc_DUK_00024170-RA	VcNF-YA5	Collinearity to	Vc_DUK_00052734-RA	VcNF-YA8
Vc_DUK_00024170-RA	VcNF-YA5	Collinearity to	Vc_DUK_00015745-RA	VcNF-YA10
Vc_DUK_00024941-RA	VcNF-YA6	Collinearity to	Vc_DUK_00014736-RA	VcNF-YA9
Vc_DUK_00022255-RA	VcNF-YA7	Collinearity to	Vc_DUK_00094119-RA	VcNF-YA22
Vc_DUK_00044442-RA	VcNF-YA11	Collinearity to	Vc_DUK_00101891-RA	VcNF-YA24
Vc_DUK_00044442-RA	VcNF-YA11	Collinearity to	Vc_DUK_00099783-RA	VcNF-YA23
Vc_DUK_00013377-RA	VcNF-YA13	Collinearity to	Vc_DUK_00034638-RA	VcNF-YA14
Vc_DUK_00013377-RA	VcNF-YA13	Collinearity to	Vc_DUK_00025714-RA	VcNF-YA15
Vc_DUK_00011698-RA	VcNF-YA12	Collinearity to	Vc_DUK_00027345-RA	VcNF-YA16
Vc_DUK_00011698-RA	VcNF-YA12	Collinearity to	Vc_DUK_00061817-RA	VcNF-YA19
Vc_DUK_00013377-RA	VcNF-YA13	Collinearity to	Vc_DUK_00060457-RA	VcNF-YA18
Vc_DUK_00013377-RA	VcNF-YA13	Collinearity to	Vc_DUK_00070132-RA	VcNF-YA20
Vc_DUK_00013377-RA	VcNF-YA13	Collinearity to	Vc_DUK_00039037-RA	VcNF-YA21
Vc_DUK_00013377-RA	VcNF-YA13	Collinearity to	Vc_DUK_00005681-RA	VcNF-YA1
Vc_DUK_00034638-RA	VcNF-YA14	Collinearity to	Vc_DUK_00070132-RA	VcNF-YA20
Vc_DUK_00034638-RA	VcNF-YA14	Collinearity to	Vc_DUK_00039037-RA	VcNF-YA21
Vc_DUK_00034638-RA	VcNF-YA14	Collinearity to	Vc_DUK_00005681-RA	VcNF-YA1
Vc_DUK_00025714-RA	VcNF-YA15	Collinearity to	Vc_DUK_00060457-RA	VcNF-YA18
Vc_DUK_00027345-RA	VcNF-YA16	Collinearity to	Vc_DUK_00061817-RA	VcNF-YA19
Vc_DUK_00025714-RA	VcNF-YA15	Collinearity to	Vc_DUK_00070132-RA	VcNF-YA20
Vc_DUK_00025714-RA	VcNF-YA15	Collinearity to	Vc_DUK_00039037-RA	VcNF-YA21
Vc_DUK_00025714-RA	VcNF-YA15	Collinearity to	Vc_DUK_00005681-RA	VcNF-YA1
Vc_DUK_00060457-RA	VcNF-YA18	Collinearity to	Vc_DUK_00070132-RA	VcNF-YA20
Vc_DUK_00060457-RA	VcNF-YA18	Collinearity to	Vc_DUK_00039037-RA	VcNF-YA21
Vc_DUK_00060457-RA	VcNF-YA18	Collinearity to	Vc_DUK_00005681-RA	VcNF-YA1
Vc_DUK_00070132-RA	VcNF-YA20	Collinearity to	Vc_DUK_00039037-RA	VcNF-YA21
Vc_DUK_00070132-RA	VcNF-YA20	Collinearity to	Vc_DUK_00005681-RA	VcNF-YA1
Vc_DUK_00039037-RA	VcNF-YA21	Collinearity to	Vc_DUK_00005681-RA	VcNF-YA1
Vc_DUK_00039037-RA	VcNF-YA21	Collinearity to	Vc_DUK_00049900-RA	VcNF-YA2
Vc_DUK_00005681-RA	VcNF-YA1	Collinearity to	Vc_DUK_00049900-RA	VcNF-YA2

## Sheet: S3
Table S3 Ka/Ks ratios of the synlinear gene pairs between VcNF-YAs
Seq_1 Name	Seq_2 Name	Ka	Ks	Ka_Ks	EffectiveLen
VcNF-YA4	VcNF-YA8	0.606952	2.86532	0.211827	822
VcNF-YA4	VcNF-YA10	0.552406	2.67101	0.206815	768
VcNF-YA4	VcNF-YA11	0.165404	0.319998	0.51689	333
VcNF-YA4	VcNF-YA12	0.614423	3.46183	0.177485	693
VcNF-YA4	VcNF-YA13	0.436989	2.30875	0.189276	897
VcNF-YA4	VcNF-YA14	0.041987	0.0451294	0.930369	915
VcNF-YA4	VcNF-YA15	0.436989	2.41972	0.180595	897
VcNF-YA4	VcNF-YA16	0.60295	4.82927	0.124853	702
VcNF-YA4	VcNF-YA17	0.15506	0.136741	1.13396	330
VcNF-YA4	VcNF-YA18	0.444274	2.4193	0.183637	897
VcNF-YA4	VcNF-YA19	0.598443	5.51577	0.108497	702
VcNF-YA4	VcNF-YA20	0.00512549	0.00817725	0.626798	1029
VcNF-YA4	VcNF-YA21	0.212272	0.747998	0.283787	936
VcNF-YA4	VcNF-YA23	0.0582284	0.115869	0.502537	318
VcNF-YA4	VcNF-YA24	0.096804	0.120383	0.804133	333
VcNF-YA5	VcNF-YA6	0.37213	3.125	0.119082	357
VcNF-YA5	VcNF-YA8	0.450426	1.44966	0.310712	810
VcNF-YA5	VcNF-YA9	0.498216	2.14865	0.231874	570
VcNF-YA5	VcNF-YA10	0.00525791	0.0121166	0.433943	876
VcNF-YA5	VcNF-YA11	0.440424	1.46932	0.299747	321
VcNF-YA5	VcNF-YA12	0.656623	2.31953	0.283085	765
VcNF-YA5	VcNF-YA13	0.586444	3.50262	0.16743	792
VcNF-YA5	VcNF-YA15	0.586444	3.50262	0.16743	792
VcNF-YA5	VcNF-YA16	0.623921	2.14774	0.290501	759
VcNF-YA5	VcNF-YA17	0.656913	1.36841	0.480055	318
VcNF-YA5	VcNF-YA18	0.61795	3.3981	0.181851	792
VcNF-YA5	VcNF-YA19	0.624967	2.22764	0.280551	759
VcNF-YA5	VcNF-YA20	0.614112	2.69798	0.227619	810
VcNF-YA5	VcNF-YA21	0.572016	1.60629	0.356109	801
VcNF-YA5	VcNF-YA23	0.398099	1.26868	0.31379	306
VcNF-YA5	VcNF-YA24	0.420005	1.3633	0.30808	333
VcNF-YA6	VcNF-YA7	0.13958	0.622303	0.224296	405
VcNF-YA6	VcNF-YA9	0	0.0310657	0	408
VcNF-YA6	VcNF-YA10	0.37213	3.125	0.119082	357
VcNF-YA6	VcNF-YA16	0.468904	5.6179	0.0834662	399
VcNF-YA6	VcNF-YA17	0.539065	1.74706	0.308556	252
VcNF-YA6	VcNF-YA22	0.138675	0.587926	0.235871	408
VcNF-YA6	VcNF-YA24	0.433173	3.32517	0.130271	249
VcNF-YA7	VcNF-YA9	0.153638	0.583937	0.263107	621
VcNF-YA7	VcNF-YA13	0.610762	2.5665	0.237975	567
VcNF-YA7	VcNF-YA15	0.610762	2.84017	0.215044	567
VcNF-YA7	VcNF-YA17	0.691932	2.73397	0.253087	294
VcNF-YA7	VcNF-YA18	0.614706	2.67091	0.230149	567
VcNF-YA7	VcNF-YA21	0.632533	3.69588	0.171145	585
VcNF-YA7	VcNF-YA22	0.00846719	0.0569331	0.148722	621
VcNF-YA8	VcNF-YA10	0.510439	1.58274	0.322503	834
VcNF-YA8	VcNF-YA11	0.463612	1.71494	0.270337	297
VcNF-YA8	VcNF-YA13	0.59421	2.38174	0.249485	759
VcNF-YA8	VcNF-YA15	0.59421	2.38174	0.249485	759
VcNF-YA8	VcNF-YA16	0.62808	4.16762	0.150705	711
VcNF-YA8	VcNF-YA17	0.577691	1.41779	0.407458	243
VcNF-YA8	VcNF-YA18	0.601683	2.37177	0.253685	759
VcNF-YA8	VcNF-YA19	0.626347	6.03058	0.103862	711
VcNF-YA8	VcNF-YA20	0.609982	2.6899	0.226767	816
VcNF-YA8	VcNF-YA23	0.448773	1.51853	0.295531	288
VcNF-YA8	VcNF-YA24	0.381569	1.81221	0.210555	300
VcNF-YA9	VcNF-YA10	0.498961	2.12737	0.234543	570
VcNF-YA9	VcNF-YA12	0.622181	3.6772	0.1692	573
VcNF-YA9	VcNF-YA13	0.585531	2.92406	0.200246	543
VcNF-YA9	VcNF-YA15	0.585531	2.92406	0.200246	543
VcNF-YA9	VcNF-YA16	0.613978	2.69849	0.227527	582
VcNF-YA9	VcNF-YA17	0.620368	1.9068	0.325345	297
VcNF-YA9	VcNF-YA18	0.570942	3.37909	0.168963	564
VcNF-YA9	VcNF-YA19	0.613978	3.00521	0.204304	582
VcNF-YA9	VcNF-YA22	0.152243	0.553705	0.274953	624
VcNF-YA9	VcNF-YA23	0.484677	2.12491	0.228093	309
VcNF-YA9	VcNF-YA24	0.472809	3.051	0.154968	324
VcNF-YA10	VcNF-YA11	0.440424	1.56295	0.28179	321
VcNF-YA10	VcNF-YA12	0.651607	2.14467	0.303827	765
VcNF-YA10	VcNF-YA13	0.586913	4.68424	0.125295	792
VcNF-YA10	VcNF-YA15	0.586913	4.68424	0.125295	792
VcNF-YA10	VcNF-YA16	0.616004	1.90289	0.32372	759
VcNF-YA10	VcNF-YA17	0.677445	1.37977	0.490982	324
VcNF-YA10	VcNF-YA18	0.618412	4.2853	0.14431	792
VcNF-YA10	VcNF-YA19	0.617042	1.95946	0.314904	759
VcNF-YA10	VcNF-YA20	0.579841	2.42333	0.239274	798
VcNF-YA10	VcNF-YA21	0.579432	1.96406	0.295017	801
VcNF-YA10	VcNF-YA23	0.39934	1.32944	0.300382	306
VcNF-YA10	VcNF-YA24	0.420005	1.43996	0.291678	333
VcNF-YA11	VcNF-YA13	0.372309	2.7691	0.134451	318
VcNF-YA11	VcNF-YA14	0.466401	0.487444	0.956828	360
VcNF-YA11	VcNF-YA15	0.372309	2.7691	0.134451	318
VcNF-YA11	VcNF-YA16	0.5287	3.15524	0.167563	279
VcNF-YA11	VcNF-YA17	0.138144	0.204483	0.675578	237
VcNF-YA11	VcNF-YA20	0.165466	0.319609	0.517714	333
VcNF-YA11	VcNF-YA21	0.276433	1.00448	0.275201	312
VcNF-YA11	VcNF-YA23	0.067387	0.161979	0.416023	318
VcNF-YA11	VcNF-YA24	0.0834668	0.160668	0.519499	345
VcNF-YA12	VcNF-YA14	0.70199	3.63692	0.193018	774
VcNF-YA12	VcNF-YA16	0.00940767	0.00833631	1.12852	990
VcNF-YA12	VcNF-YA17	0.641068	2.38669	0.268601	234
VcNF-YA12	VcNF-YA19	0.00940556	0.016778	0.560587	990
VcNF-YA12	VcNF-YA20	0.618937	3.00647	0.205868	693
VcNF-YA13	VcNF-YA15	0	0.00438277	0	996
VcNF-YA13	VcNF-YA16	0.607158	3.4167	0.177703	657
VcNF-YA13	VcNF-YA17	0.436074	1.57286	0.27725	327
VcNF-YA13	VcNF-YA18	0.00785776	0.00880744	0.892173	996
VcNF-YA13	VcNF-YA20	0.43924	2.15073	0.204229	897
VcNF-YA13	VcNF-YA21	0.422147	1.51818	0.278062	918
VcNF-YA13	VcNF-YA22	0.590865	2.67243	0.221096	570
VcNF-YA13	VcNF-YA23	0.321322	1.7061	0.188337	309
VcNF-YA13	VcNF-YA24	0.329814	1.98377	0.166257	318
VcNF-YA14	VcNF-YA17	0.382047	0.283827	1.34605	306
VcNF-YA14	VcNF-YA20	0.0449871	0.0551853	0.815202	915
VcNF-YA14	VcNF-YA23	0.268956	0.32588	0.825322	276
VcNF-YA14	VcNF-YA24	0.2837	0.362359	0.782927	285
VcNF-YA15	VcNF-YA16	0.607158	4.57614	0.132679	657
VcNF-YA15	VcNF-YA17	0.436074	1.57286	0.27725	327
VcNF-YA15	VcNF-YA18	0.00785776	0.0132503	0.593027	996
VcNF-YA15	VcNF-YA20	0.43924	2.2395	0.196133	897
VcNF-YA15	VcNF-YA21	0.422147	1.51818	0.278062	918
VcNF-YA15	VcNF-YA22	0.590865	2.99594	0.197222	570
VcNF-YA15	VcNF-YA23	0.321322	1.7061	0.188337	309
VcNF-YA15	VcNF-YA24	0.329814	1.98377	0.166257	318
VcNF-YA16	VcNF-YA17	0.704863	2.50597	0.281273	267
VcNF-YA16	VcNF-YA19	0.0026744	0.00835082	0.320256	990
VcNF-YA16	VcNF-YA20	0.60734	3.47342	0.174854	702
VcNF-YA16	VcNF-YA23	0.577025	4.61295	0.125088	303
VcNF-YA17	VcNF-YA18	0.478322	1.50723	0.317351	294
VcNF-YA17	VcNF-YA19	0.704863	3.11855	0.226023	267
VcNF-YA17	VcNF-YA20	0.155117	0.136588	1.13566	330
VcNF-YA17	VcNF-YA21	0.319776	0.875867	0.365097	330
VcNF-YA17	VcNF-YA22	0.722955	2.3022	0.314027	327
VcNF-YA17	VcNF-YA23	0.0721016	0.0816515	0.88304	240
VcNF-YA17	VcNF-YA24	0.0734082	0.0626295	1.1721	237
VcNF-YA18	VcNF-YA20	0.446545	2.23962	0.199384	897
VcNF-YA18	VcNF-YA21	0.411886	1.55549	0.264794	891
VcNF-YA18	VcNF-YA22	0.594712	2.79396	0.212856	570
VcNF-YA18	VcNF-YA23	0.330671	1.55765	0.212288	309
VcNF-YA18	VcNF-YA24	0.339039	1.7864	0.189789	318
VcNF-YA19	VcNF-YA20	0.602804	3.55035	0.169787	702
VcNF-YA20	VcNF-YA21	0.212129	0.726562	0.291962	936
VcNF-YA20	VcNF-YA23	0.0582497	0.115741	0.503278	318
VcNF-YA20	VcNF-YA24	0.0968389	0.120257	0.805267	333
VcNF-YA21	VcNF-YA23	0.190071	0.741026	0.256498	318
VcNF-YA21	VcNF-YA24	0.229862	0.76119	0.301977	333
VcNF-YA23	VcNF-YA24	0.0257536	0.0124484	2.06883	318

## Sheet: S4
Table S4 Synlinear NF-YAs in between Vaccinium corymbosum and Arabidopsis thaliana
Chromosome	V. corymbosum_Duke IDs		Chromosome	A.thaliana IDs
VaccDscaff4-DUK	Vc_DUK_00005681-RA	Collinearity to	1	transcript:AT1G72830.2
VaccDscaff4-DUK	Vc_DUK_00005681-RA	Collinearity to	3	transcript:AT3G14020.1
VaccDscaff9-DUK	Vc_DUK_00049900-RA	Collinearity to	3	transcript:AT3G14020.1
VaccDscaff9-DUK	Vc_DUK_00049900-RA	Collinearity to	1	transcript:AT1G17590.1
VaccDscaff9-DUK	Vc_DUK_00049900-RA	Collinearity to	1	transcript:AT1G54160.1
VaccDscaff11-DUK	Vc_DUK_00060112-RA	Collinearity to	5	transcript:AT5G12840.1
VaccDscaff11-DUK	Vc_DUK_00060112-RA	Collinearity to	3	transcript:AT3G20910.1
VaccDscaff17-DUK	Vc_DUK_00005992-RA	Collinearity to	1	transcript:AT1G72830.2
VaccDscaff17-DUK	Vc_DUK_00005992-RA	Collinearity to	1	transcript:AT1G17590.1
VaccDscaff17-DUK	Vc_DUK_00005992-RA	Collinearity to	3	transcript:AT3G14020.1
VaccDscaff19-DUK	Vc_DUK_00024941-RA	Collinearity to	1	transcript:AT1G30500.2
VaccDscaff19-DUK	Vc_DUK_00024170-RA	Collinearity to	5	transcript:AT5G12840.1
VaccDscaff19-DUK	Vc_DUK_00024941-RA	Collinearity to	2	transcript:AT2G34720.1
VaccDscaff19-DUK	Vc_DUK_00024170-RA	Collinearity to	3	transcript:AT3G20910.1
VaccDscaff20-DUK	Vc_DUK_00022255-RA	Collinearity to	1	transcript:AT1G30500.2
VaccDscaff20-DUK	Vc_DUK_00022255-RA	Collinearity to	2	transcript:AT2G34720.1
VaccDscaff24-DUK	Vc_DUK_00015745-RA	Collinearity to	5	transcript:AT5G12840.1
VaccDscaff24-DUK	Vc_DUK_00015745-RA	Collinearity to	3	transcript:AT3G20910.1
VaccDscaff27-DUK	Vc_DUK_00034638-RA	Collinearity to	1	transcript:AT1G72830.2
VaccDscaff27-DUK	Vc_DUK_00034638-RA	Collinearity to	1	transcript:AT1G17590.1
VaccDscaff27-DUK	Vc_DUK_00034638-RA	Collinearity to	3	transcript:AT3G14020.1
VaccDscaff27-DUK	Vc_DUK_00034638-RA	Collinearity to	3	transcript:AT3G14020.1
VaccDscaff34-DUK	Vc_DUK_00070132-RA	Collinearity to	1	transcript:AT1G72830.2
VaccDscaff34-DUK	Vc_DUK_00070132-RA	Collinearity to	3	transcript:AT3G20910.1
VaccDscaff35-DUK	Vc_DUK_00039037-RA	Collinearity to	1	transcript:AT1G72830.2
VaccDscaff35-DUK	Vc_DUK_00039037-RA	Collinearity to	3	transcript:AT3G14020.1
VaccDscaff44-DUK	Vc_DUK_00094119-RA	Collinearity to	1	transcript:AT1G30500.2
VaccDscaff44-DUK	Vc_DUK_00094119-RA	Collinearity to	2	transcript:AT2G34720.1
Chr02	Pkor02G00711.1	Collinearity to		Chr05
Chr02	Pkor02G01005.1	Collinearity to		Chr05
Chr06	Pkor06G00913.1	Collinearity to		Chr07
Chr08	Pkor08G02153.1	Collinearity to		Chr01
Chr08	Pkor08G01708.1	Collinearity to		Chr01
Chr08	Pkor08G00867.1	Collinearity to		Chr03
Chr09	Pkor09G00165.1	Collinearity to		Chr09
Chr10	Pkor10G02232.1	Collinearity to		Chr10

## Sheet: S5
Table S5 Synlinear NF-YAs in between Vaccinium corymbosum and Populus trichocarpa
Chromosome	V. corymbosum_Duke IDs		Chromosome	P.trichocarpa IDs
VaccDscaff4-DUK	Vc_DUK_00005681-RA	Collinearity to	6	transcript:Potri.006G145100.10.v4.1
VaccDscaff11-DUK	Vc_DUK_00060112-RA	Collinearity to	1	transcript:Potri.001G257600.1.v4.1
VaccDscaff11-DUK	Vc_DUK_00060112-RA	Collinearity to	9	transcript:Potri.009G052900.10.v4.1
VaccDscaff17-DUK	Vc_DUK_00005992-RA	Collinearity to	6	transcript:Potri.006G145100.10.v4.1
VaccDscaff19-DUK	Vc_DUK_00024170-RA	Collinearity to	1	transcript:Potri.001G257600.1.v4.1
VaccDscaff19-DUK	Vc_DUK_00024170-RA	Collinearity to	1	transcript:Potri.001G266000.4.v4.1
VaccDscaff19-DUK	Vc_DUK_00024170-RA	Collinearity to	9	transcript:Potri.009G052900.10.v4.1
VaccDscaff19-DUK	Vc_DUK_00024170-RA	Collinearity to	9	transcript:Potri.009G060600.11.v4.1
VaccDscaff22-DUK	Vc_DUK_00052734-RA	Collinearity to	1	transcript:Potri.001G266000.4.v4.1
VaccDscaff22-DUK	Vc_DUK_00052734-RA	Collinearity to	9	transcript:Potri.009G060600.11.v4.1
VaccDscaff22-DUK	Vc_DUK_00052734-RA	Collinearity to	9	transcript:Potri.009G052900.10.v4.1
VaccDscaff22-DUK	Vc_DUK_00052734-RA	Collinearity to	6	transcript:Potri.006G053500.2.v4.1
VaccDscaff24-DUK	Vc_DUK_00015745-RA	Collinearity to	1	transcript:Potri.001G257600.1.v4.1
VaccDscaff24-DUK	Vc_DUK_00015745-RA	Collinearity to	9	transcript:Potri.009G052900.10.v4.1
VaccDscaff26-DUK	Vc_DUK_00011698-RA	Collinearity to	16	transcript:Potri.016G068200.2.v4.1
VaccDscaff26-DUK	Vc_DUK_00011698-RA	Collinearity to	6	transcript:Potri.006G201900.6.v4.1
VaccDscaff26-DUK	Vc_DUK_00013377-RA	Collinearity to	6	transcript:Potri.006G145100.10.v4.1
VaccDscaff27-DUK	Vc_DUK_00034638-RA	Collinearity to	6	transcript:Potri.006G145100.10.v4.1
VaccDscaff29-DUK	Vc_DUK_00027345-RA	Collinearity to	16	transcript:Potri.016G068200.2.v4.1
VaccDscaff29-DUK	Vc_DUK_00025714-RA	Collinearity to	18	transcript:Potri.018G064700.1.v4.1
VaccDscaff29-DUK	Vc_DUK_00027345-RA	Collinearity to	6	transcript:Potri.006G201900.6.v4.1
VaccDscaff29-DUK	Vc_DUK_00025714-RA	Collinearity to	6	transcript:Potri.006G145100.10.v4.1
VaccDscaff33-DUK	Vc_DUK_00061817-RA	Collinearity to	16	transcript:Potri.016G068200.2.v4.1
VaccDscaff33-DUK	Vc_DUK_00060457-RA	Collinearity to	18	transcript:Potri.018G064700.1.v4.1
VaccDscaff33-DUK	Vc_DUK_00061817-RA	Collinearity to	6	transcript:Potri.006G201900.6.v4.1
VaccDscaff33-DUK	Vc_DUK_00060457-RA	Collinearity to	6	transcript:Potri.006G145100.10.v4.1
VaccDscaff34-DUK	Vc_DUK_00070132-RA	Collinearity to	6	transcript:Potri.006G145100.10.v4.1
VaccDscaff35-DUK	Vc_DUK_00039037-RA	Collinearity to	6	transcript:Potri.006G145100.10.v4.1

## Sheet: S6
Table S6 Synlinear NF-YAs in between Vaccinium corymbosum and Actinidia chinensis
Chromosome	V. corymbosum_Duke IDs		Chromosome	A.chinensis IDs
VaccDscaff4-DUK	Vc_DUK_00005681-RA	Collinearity to	LG11	transcript:PSS18089
VaccDscaff4-DUK	Vc_DUK_00005681-RA	Collinearity to	LG12	transcript:PSS15485
VaccDscaff4-DUK	Vc_DUK_00005681-RA	Collinearity to	LG16	transcript:PSS07327
VaccDscaff4-DUK	Vc_DUK_00005681-RA	Collinearity to	LG20	transcript:PSS02007
VaccDscaff4-DUK	Vc_DUK_00005681-RA	Collinearity to	LG23	transcript:PSR96188
VaccDscaff4-DUK	Vc_DUK_00005681-RA	Collinearity to	LG23	transcript:PSR96934
VaccDscaff9-DUK	Vc_DUK_00049900-RA	Collinearity to	LG11	transcript:PSS18089
VaccDscaff9-DUK	Vc_DUK_00049900-RA	Collinearity to	LG12	transcript:PSS15485
VaccDscaff9-DUK	Vc_DUK_00049900-RA	Collinearity to	LG16	transcript:PSS07327
VaccDscaff9-DUK	Vc_DUK_00049900-RA	Collinearity to	LG23	transcript:PSR96188
VaccDscaff9-DUK	Vc_DUK_00049900-RA	Collinearity to	LG23	transcript:PSR96934
VaccDscaff11-DUK	Vc_DUK_00060112-RA	Collinearity to	LG8	transcript:PSS24462
VaccDscaff11-DUK	Vc_DUK_00060112-RA	Collinearity to	LG23	transcript:PSR95409
VaccDscaff11-DUK	Vc_DUK_00060112-RA	Collinearity to	LG26	transcript:PSR90190
VaccDscaff11-DUK	Vc_DUK_00060112-RA	Collinearity to	LG28	transcript:PSR86821
VaccDscaff17-DUK	Vc_DUK_00005992-RA	Collinearity to	LG11	transcript:PSS18089
VaccDscaff17-DUK	Vc_DUK_00005992-RA	Collinearity to	LG12	transcript:PSS15485
VaccDscaff17-DUK	Vc_DUK_00005992-RA	Collinearity to	LG16	transcript:PSS07327
VaccDscaff17-DUK	Vc_DUK_00005992-RA	Collinearity to	LG20	transcript:PSS02007
VaccDscaff17-DUK	Vc_DUK_00005992-RA	Collinearity to	LG23	transcript:PSR96934
VaccDscaff17-DUK	Vc_DUK_00005992-RA	Collinearity to	LG23	transcript:PSR96188
VaccDscaff19-DUK	Vc_DUK_00024941-RA	Collinearity to	LG6	transcript:PSS28969
VaccDscaff19-DUK	Vc_DUK_00024170-RA	Collinearity to	LG8	transcript:PSS24462
VaccDscaff19-DUK	Vc_DUK_00024941-RA	Collinearity to	LG22	transcript:PSR98722
VaccDscaff19-DUK	Vc_DUK_00024170-RA	Collinearity to	LG23	transcript:PSR95409
VaccDscaff19-DUK	Vc_DUK_00024170-RA	Collinearity to	LG26	transcript:PSR90190
VaccDscaff19-DUK	Vc_DUK_00024170-RA	Collinearity to	LG28	transcript:PSR86821
VaccDscaff20-DUK	Vc_DUK_00022255-RA	Collinearity to	LG18	transcript:PSS04937
VaccDscaff20-DUK	Vc_DUK_00022255-RA	Collinearity to	LG22	transcript:PSR98722
VaccDscaff22-DUK	Vc_DUK_00052734-RA	Collinearity to	LG12	transcript:PSS15663
VaccDscaff22-DUK	Vc_DUK_00052734-RA	Collinearity to	LG8	transcript:PSS24462
VaccDscaff22-DUK	Vc_DUK_00052734-RA	Collinearity to	LG15	transcript:PSS09989
VaccDscaff22-DUK	Vc_DUK_00052734-RA	Collinearity to	LG26	transcript:PSR90190
VaccDscaff22-DUK	Vc_DUK_00052734-RA	Collinearity to	LG28	transcript:PSR86821
VaccDscaff24-DUK	Vc_DUK_00015745-RA	Collinearity to	LG8	transcript:PSS24462
VaccDscaff24-DUK	Vc_DUK_00015745-RA	Collinearity to	LG26	transcript:PSR90190
VaccDscaff24-DUK	Vc_DUK_00015745-RA	Collinearity to	LG28	transcript:PSR86821
VaccDscaff26-DUK	Vc_DUK_00013377-RA	Collinearity to	LG11	transcript:PSS18089
VaccDscaff26-DUK	Vc_DUK_00011698-RA	Collinearity to	LG12	transcript:PSS15852
VaccDscaff26-DUK	Vc_DUK_00013377-RA	Collinearity to	LG12	transcript:PSS15485
VaccDscaff26-DUK	Vc_DUK_00013377-RA	Collinearity to	LG16	transcript:PSS07327
VaccDscaff26-DUK	Vc_DUK_00013377-RA	Collinearity to	LG20	transcript:PSS02007
VaccDscaff26-DUK	Vc_DUK_00011698-RA	Collinearity to	LG20	transcript:PSS01629
VaccDscaff26-DUK	Vc_DUK_00013377-RA	Collinearity to	LG23	transcript:PSR96934
VaccDscaff26-DUK	Vc_DUK_00013377-RA	Collinearity to	LG23	transcript:PSR96188
VaccDscaff27-DUK	Vc_DUK_00034638-RA	Collinearity to	LG11	transcript:PSS18089
VaccDscaff27-DUK	Vc_DUK_00034638-RA	Collinearity to	LG12	transcript:PSS15485
VaccDscaff27-DUK	Vc_DUK_00034638-RA	Collinearity to	LG16	transcript:PSS07327
VaccDscaff27-DUK	Vc_DUK_00034638-RA	Collinearity to	LG20	transcript:PSS02007
VaccDscaff27-DUK	Vc_DUK_00034638-RA	Collinearity to	LG23	transcript:PSR96934
VaccDscaff27-DUK	Vc_DUK_00034638-RA	Collinearity to	LG23	transcript:PSR96188
VaccDscaff29-DUK	Vc_DUK_00025714-RA	Collinearity to	LG11	transcript:PSS18089
VaccDscaff29-DUK	Vc_DUK_00027345-RA	Collinearity to	LG12	transcript:PSS15852
VaccDscaff29-DUK	Vc_DUK_00025714-RA	Collinearity to	LG12	transcript:PSS15485
VaccDscaff29-DUK	Vc_DUK_00025714-RA	Collinearity to	LG16	transcript:PSS07327
VaccDscaff29-DUK	Vc_DUK_00027345-RA	Collinearity to	LG20	transcript:PSS01629
VaccDscaff29-DUK	Vc_DUK_00025714-RA	Collinearity to	LG20	transcript:PSS02007
VaccDscaff29-DUK	Vc_DUK_00025714-RA	Collinearity to	LG23	transcript:PSR96188
VaccDscaff29-DUK	Vc_DUK_00025714-RA	Collinearity to	LG23	transcript:PSR96934
VaccDscaff30-DUK	Vc_DUK_00036894-RA	Collinearity to	LG11	transcript:PSS18089
VaccDscaff30-DUK	Vc_DUK_00036894-RA	Collinearity to	LG20	transcript:PSS02007
VaccDscaff33-DUK	Vc_DUK_00060457-RA	Collinearity to	LG11	transcript:PSS18089
VaccDscaff33-DUK	Vc_DUK_00061817-RA	Collinearity to	LG12	transcript:PSS15852
VaccDscaff33-DUK	Vc_DUK_00060457-RA	Collinearity to	LG12	transcript:PSS15485
VaccDscaff33-DUK	Vc_DUK_00060457-RA	Collinearity to	LG16	transcript:PSS07327
VaccDscaff33-DUK	Vc_DUK_00060457-RA	Collinearity to	LG20	transcript:PSS02007
VaccDscaff33-DUK	Vc_DUK_00061817-RA	Collinearity to	LG20	transcript:PSS01629
VaccDscaff33-DUK	Vc_DUK_00060457-RA	Collinearity to	LG23	transcript:PSR96188
VaccDscaff33-DUK	Vc_DUK_00060457-RA	Collinearity to	LG23	transcript:PSR96934
VaccDscaff34-DUK	Vc_DUK_00070132-RA	Collinearity to	LG11	transcript:PSS18089
VaccDscaff34-DUK	Vc_DUK_00070132-RA	Collinearity to	LG12	transcript:PSS15485
VaccDscaff34-DUK	Vc_DUK_00070132-RA	Collinearity to	LG16	transcript:PSS07327
VaccDscaff34-DUK	Vc_DUK_00070132-RA	Collinearity to	LG20	transcript:PSS02007
VaccDscaff34-DUK	Vc_DUK_00070132-RA	Collinearity to	LG23	transcript:PSR96188
VaccDscaff34-DUK	Vc_DUK_00070132-RA	Collinearity to	LG23	transcript:PSR96934
VaccDscaff35-DUK	Vc_DUK_00039037-RA	Collinearity to	LG11	transcript:PSS18089
VaccDscaff35-DUK	Vc_DUK_00039037-RA	Collinearity to	LG12	transcript:PSS15485
VaccDscaff35-DUK	Vc_DUK_00039037-RA	Collinearity to	LG16	transcript:PSS07327
VaccDscaff35-DUK	Vc_DUK_00039037-RA	Collinearity to	LG20	transcript:PSS02007
VaccDscaff35-DUK	Vc_DUK_00039037-RA	Collinearity to	LG23	transcript:PSR96188
VaccDscaff35-DUK	Vc_DUK_00039037-RA	Collinearity to	LG23	transcript:PSR96934
VaccDscaff44-DUK	Vc_DUK_00094119-RA	Collinearity to	LG18	transcript:PSS04937
VaccDscaff44-DUK	Vc_DUK_00094119-RA	Collinearity to	LG22	transcript:PSR98722

## Sheet: S7
Table S7 Analysis of cis-acting elements in the promoters of VcNF-YAs
Genes	Start	Width	Element
VcNF-YA1	643	5	abscisic acid responsive element
VcNF-YA1	1213	5	abscisic acid responsive element
VcNF-YA1	1142	6	cis-acting regulatory element related to meristem expression
VcNF-YA1	473	6	anaerobic induction responsive element
VcNF-YA1	514	6	anaerobic induction responsive element
VcNF-YA1	1448	6	anaerobic induction responsive element
VcNF-YA1	1492	6	anaerobic induction responsive element
VcNF-YA1	1559	6	anaerobic induction responsive element
VcNF-YA1	643	6	light responsive element
VcNF-YA1	1213	6	light responsive element
VcNF-YA1	192	6	light responsive element
VcNF-YA1	1047	6	light responsive element
VcNF-YA1	90	10	light responsive element
VcNF-YA1	1200	7	light responsive element
VcNF-YA1	1539	7	light responsive element
VcNF-YA1	1587	6	drought responsive element
VcNF-YA2	302	5	abscisic acid responsive element
VcNF-YA2	810	5	abscisic acid responsive element
VcNF-YA2	1024	5	abscisic acid responsive element
VcNF-YA2	206	5	MeJA responsive element
VcNF-YA2	206	5	MeJA responsive element
VcNF-YA2	517	6	cis-acting regulatory element related to meristem expression
VcNF-YA2	739	6	cis-acting regulatory element related to meristem expression
VcNF-YA2	1037	6	anaerobic induction responsive element
VcNF-YA2	1081	6	anaerobic induction responsive element
VcNF-YA2	1148	6	anaerobic induction responsive element
VcNF-YA2	1024	6	light responsive element
VcNF-YA2	302	6	light responsive element
VcNF-YA2	810	6	light responsive element
VcNF-YA2	59	6	light responsive element
VcNF-YA2	639	6	light responsive element
VcNF-YA2	797	7	light responsive element
VcNF-YA2	1128	7	light responsive element
VcNF-YA3	119	6	anaerobic induction responsive element
VcNF-YA3	554	7	gibberellin responsive element
VcNF-YA3	450	6	light responsive element
VcNF-YA3	440	7	light responsive element
VcNF-YA3	1401	11	light responsive element
VcNF-YA3	794	9	light responsive element
VcNF-YA3	1332	7	light responsive element
VcNF-YA3	1356	8	light responsive element
VcNF-YA3	1258	8	light responsive element
VcNF-YA3	366	9	zein metabolism responsive element
VcNF-YA4	857	7	gibberellin responsive element
VcNF-YA4	1200	6	low temperature responsive element
VcNF-YA4	1928	6	low temperature responsive element
VcNF-YA4	1274	9	salicylic acid responsive element
VcNF-YA4	1207	5	abscisic acid responsive element
VcNF-YA4	1135	7	auxin responsive element
VcNF-YA4	480	6	anaerobic induction responsive element
VcNF-YA4	635	6	anaerobic induction responsive element
VcNF-YA4	729	6	anaerobic induction responsive element
VcNF-YA4	749	6	anaerobic induction responsive element
VcNF-YA4	780	6	anaerobic induction responsive element
VcNF-YA4	1076	6	anaerobic induction responsive element
VcNF-YA4	1210	6	anaerobic induction responsive element
VcNF-YA4	1913	6	anaerobic induction responsive element
VcNF-YA4	219	7	gibberellin responsive element
VcNF-YA4	1206	6	light responsive element
VcNF-YA4	323	11	light responsive element
VcNF-YA4	137	6	light responsive element
VcNF-YA4	490	6	light responsive element
VcNF-YA4	1195	6	light responsive element
VcNF-YA4	1758	6	light responsive element
VcNF-YA4	1008	9	light responsive element
VcNF-YA4	1518	6	light responsive element
VcNF-YA4	223	8	light responsive element
VcNF-YA4	1553	6	drought responsive element
VcNF-YA5	1022	6	auxin responsive element
VcNF-YA5	653	6	anaerobic induction responsive element
VcNF-YA5	1129	7	gibberellin responsive element
VcNF-YA5	1012	7	light responsive element
VcNF-YA5	142	6	light responsive element
VcNF-YA5	1971	11	light responsive element
VcNF-YA5	302	7	light responsive element
VcNF-YA5	324	9	light responsive element
VcNF-YA5	1902	7	light responsive element
VcNF-YA5	1926	8	light responsive element
VcNF-YA5	1369	9	light responsive element
VcNF-YA5	148	8	light responsive element
VcNF-YA5	1828	8	light responsive element
VcNF-YA5	1747	11	auxin responsive element
VcNF-YA5	900	9	zein metabolism responsive element
VcNF-YA6	1366	7	gibberellin responsive element
VcNF-YA6	199	6	abscisic acid responsive element
VcNF-YA6	200	5	abscisic acid responsive element
VcNF-YA6	1110	5	abscisic acid responsive element
VcNF-YA6	194	7	cis-regulatory element involved in endosperm expression
VcNF-YA6	321	6	anaerobic induction responsive element
VcNF-YA6	512	6	anaerobic induction responsive element
VcNF-YA6	628	6	anaerobic induction responsive element
VcNF-YA6	925	6	anaerobic induction responsive element
VcNF-YA6	1078	6	anaerobic induction responsive element
VcNF-YA6	1409	6	anaerobic induction responsive element
VcNF-YA6	1523	6	anaerobic induction responsive element
VcNF-YA6	1690	6	anaerobic induction responsive element
VcNF-YA6	1703	6	anaerobic induction responsive element
VcNF-YA6	199	6	light responsive element
VcNF-YA6	199	6	light responsive element
VcNF-YA6	1109	6	light responsive element
VcNF-YA6	1721	10	light responsive element
VcNF-YA6	1278	6	light responsive element
VcNF-YA6	595	9	light responsive element
VcNF-YA6	50	6	light responsive element
VcNF-YA6	980	6	light responsive element
VcNF-YA6	1550	10	light responsive element
VcNF-YA6	1672	8	light responsive element
VcNF-YA6	286	6	drought responsive element
VcNF-YA6	1350	6	drought responsive element
VcNF-YA7	1748	7	gibberellin responsive element
VcNF-YA7	456	6	low temperature responsive element
VcNF-YA7	966	5	abscisic acid responsive element
VcNF-YA7	1394	10	circadian control responsive element
VcNF-YA7	1938	5	MeJA responsive element
VcNF-YA7	1938	5	MeJA responsive element
VcNF-YA7	1289	6	cis-acting regulatory element related to meristem expression
VcNF-YA7	1212	6	anaerobic induction responsive element
VcNF-YA7	1686	6	anaerobic induction responsive element
VcNF-YA7	706	11	endosperm negative responsive element
VcNF-YA7	966	6	light responsive element
VcNF-YA7	1224	6	light responsive element
VcNF-YA7	1156	7	light responsive element
VcNF-YA7	1908	8	light responsive element
VcNF-YA7	1367	6	light responsive element
VcNF-YA7	146	7	light responsive element
VcNF-YA7	1502	7	light responsive element
VcNF-YA7	1164	8	light responsive element
VcNF-YA7	481	6	drought responsive element
VcNF-YA7	797	6	drought responsive element
VcNF-YA7	234	9	zein metabolism responsive element
VcNF-YA8	1458	6	anaerobic induction responsive element
VcNF-YA8	1538	6	anaerobic induction responsive element
VcNF-YA8	1326	6	light responsive element
VcNF-YA8	829	6	light responsive element
VcNF-YA8	1434	7	light responsive element
VcNF-YA8	177	6	light responsive element
VcNF-YA8	996	8	light responsive element
VcNF-YA8	1823	9	light responsive element
VcNF-YA8	497	7	light responsive element
VcNF-YA8	658	8	light responsive element
VcNF-YA8	329	6	drought responsive element
VcNF-YA8	883	6	drought responsive element
VcNF-YA8	1895	11	auxin responsive element
VcNF-YA8	1323	8	zein metabolism responsive element
VcNF-YA9	771	5	abscisic acid responsive element
VcNF-YA9	1082	6	abscisic acid responsive element
VcNF-YA9	1083	5	abscisic acid responsive element
VcNF-YA9	1941	5	abscisic acid responsive element
VcNF-YA9	1077	7	cis-regulatory element involved in endosperm expression
VcNF-YA9	599	6	anaerobic induction responsive element
VcNF-YA9	1199	6	anaerobic induction responsive element
VcNF-YA9	1390	6	anaerobic induction responsive element
VcNF-YA9	1506	6	anaerobic induction responsive element
VcNF-YA9	1757	6	anaerobic induction responsive element
VcNF-YA9	1909	6	anaerobic induction responsive element
VcNF-YA9	613	7	gibberellin responsive element
VcNF-YA9	770	6	light responsive element
VcNF-YA9	1082	6	light responsive element
VcNF-YA9	1940	6	light responsive element
VcNF-YA9	1082	6	light responsive element
VcNF-YA9	265	6	light responsive element
VcNF-YA9	934	6	light responsive element
VcNF-YA9	1811	6	light responsive element
VcNF-YA9	591	10	light responsive element
VcNF-YA9	780	8	light responsive element
VcNF-YA9	389	6	drought responsive element
VcNF-YA9	1164	6	drought responsive element
VcNF-YA10	1034	6	auxin responsive element
VcNF-YA10	666	6	anaerobic induction responsive element
VcNF-YA10	1141	7	gibberellin responsive element
VcNF-YA10	1024	7	light responsive element
VcNF-YA10	1971	11	light responsive element
VcNF-YA10	157	6	light responsive element
VcNF-YA10	317	7	light responsive element
VcNF-YA10	339	9	light responsive element
VcNF-YA10	1926	8	light responsive element
VcNF-YA10	163	8	light responsive element
VcNF-YA10	1381	9	light responsive element
VcNF-YA10	1902	7	light responsive element
VcNF-YA10	1828	8	light responsive element
VcNF-YA10	913	9	zein metabolism responsive element
VcNF-YA11	1130	5	abscisic acid responsive element
VcNF-YA11	1322	6	anaerobic induction responsive element
VcNF-YA11	1491	6	anaerobic induction responsive element
VcNF-YA11	1881	6	anaerobic induction responsive element
VcNF-YA11	314	7	gibberellin responsive element
VcNF-YA11	1038	6	light responsive element
VcNF-YA11	1130	6	light responsive element
VcNF-YA11	1900	6	light responsive element
VcNF-YA11	114	6	light responsive element
VcNF-YA11	446	6	light responsive element
VcNF-YA11	497	6	light responsive element
VcNF-YA11	607	6	light responsive element
VcNF-YA11	1164	8	light responsive element
VcNF-YA11	107	8	light responsive element
VcNF-YA11	948	6	light responsive element
VcNF-YA11	1155	7	light responsive element
VcNF-YA11	617	8	light responsive element
VcNF-YA11	1059	8	light responsive element
VcNF-YA12	907	6	low temperature responsive element
VcNF-YA12	106	7	auxin responsive element
VcNF-YA12	43	5	MeJA responsive element
VcNF-YA12	218	5	MeJA responsive element
VcNF-YA12	274	5	MeJA responsive element
VcNF-YA12	316	5	MeJA responsive element
VcNF-YA12	540	5	MeJA responsive element
VcNF-YA12	591	5	MeJA responsive element
VcNF-YA12	657	5	MeJA responsive element
VcNF-YA12	43	5	MeJA responsive element
VcNF-YA12	218	5	MeJA responsive element
VcNF-YA12	274	5	MeJA responsive element
VcNF-YA12	316	5	MeJA responsive element
VcNF-YA12	540	5	MeJA responsive element
VcNF-YA12	591	5	MeJA responsive element
VcNF-YA12	657	5	MeJA responsive element
VcNF-YA12	904	6	anaerobic induction responsive element
VcNF-YA12	1051	7	gibberellin responsive element
VcNF-YA12	718	6	light responsive element
VcNF-YA12	1549	7	light responsive element
VcNF-YA12	1550	6	light responsive element
VcNF-YA12	848	6	light responsive element
VcNF-YA12	1769	8	light responsive element
VcNF-YA12	1034	10	light responsive element
VcNF-YA12	1442	7	light responsive element
VcNF-YA12	1879	7	light responsive element
VcNF-YA12	1648	8	light responsive element
VcNF-YA12	1743	6	drought responsive element
VcNF-YA12	1891	6	drought responsive element
VcNF-YA12	327	9	zein metabolism responsive element
VcNF-YA13	1293	6	auxin responsive element
VcNF-YA13	658	9	defense and stress responsive element
VcNF-YA13	795	9	defense and stress responsive element
VcNF-YA13	618	5	MeJA responsive element
VcNF-YA13	774	7	light responsive element
VcNF-YA13	939	7	light responsive element
VcNF-YA13	1477	6	light responsive element
VcNF-YA13	1606	6	light responsive element
VcNF-YA13	544	8	light responsive element
VcNF-YA13	579	8	light responsive element
VcNF-YA13	1147	11	light responsive element
VcNF-YA13	678	6	light responsive element
VcNF-YA13	266	6	drought responsive element
VcNF-YA13	837	6	drought responsive element
VcNF-YA13	615	8	auxin responsive element
VcNF-YA14	23	8.5	cell cycle regulation element
VcNF-YA14	860	7	gibberellin responsive element
VcNF-YA14	1189	6	low temperature responsive element
VcNF-YA14	1926	6	low temperature responsive element
VcNF-YA14	1196	5	abscisic acid responsive element
VcNF-YA14	1124	7	auxin responsive element
VcNF-YA14	483	6	anaerobic induction responsive element
VcNF-YA14	638	6	anaerobic induction responsive element
VcNF-YA14	732	6	anaerobic induction responsive element
VcNF-YA14	752	6	anaerobic induction responsive element
VcNF-YA14	783	6	anaerobic induction responsive element
VcNF-YA14	1079	6	anaerobic induction responsive element
VcNF-YA14	1199	6	anaerobic induction responsive element
VcNF-YA14	1911	6	anaerobic induction responsive element
VcNF-YA14	222	7	gibberellin responsive element
VcNF-YA14	1195	6	light responsive element
VcNF-YA14	134	6	light responsive element
VcNF-YA14	493	6	light responsive element
VcNF-YA14	326	11	light responsive element
VcNF-YA14	1184	6	light responsive element
VcNF-YA14	1756	6	light responsive element
VcNF-YA14	1011	9	light responsive element
VcNF-YA14	1516	6	light responsive element
VcNF-YA14	1551	6	drought responsive element
VcNF-YA15	1293	6	auxin responsive element
VcNF-YA15	659	9	defense and stress responsive element
VcNF-YA15	796	9	defense and stress responsive element
VcNF-YA15	1477	6	abscisic acid responsive element
VcNF-YA15	1478	5	abscisic acid responsive element
VcNF-YA15	1606	6	abscisic acid responsive element
VcNF-YA15	1607	5	abscisic acid responsive element
VcNF-YA15	619	5	MeJA responsive element
VcNF-YA15	619	5	MeJA responsive element
VcNF-YA15	1477	6	light responsive element
VcNF-YA15	1606	6	light responsive element
VcNF-YA15	1477	6	light responsive element
VcNF-YA15	1606	6	light responsive element
VcNF-YA15	1844	6	light responsive element
VcNF-YA15	775	7	light responsive element
VcNF-YA15	940	7	light responsive element
VcNF-YA15	545	8	light responsive element
VcNF-YA15	580	8	light responsive element
VcNF-YA15	679	6	light responsive element
VcNF-YA15	1147	11	light responsive element
VcNF-YA15	1969	7	light responsive element
VcNF-YA15	267	6	drought responsive element
VcNF-YA15	838	6	drought responsive element
VcNF-YA15	616	8	auxin responsive element
VcNF-YA16	105	7	gibberellin responsive element
VcNF-YA16	926	6	low temperature responsive element
VcNF-YA16	379	5	abscisic acid responsive element
VcNF-YA16	41	7	auxin responsive element
VcNF-YA16	108	9	circadian control responsive element
VcNF-YA16	236	5	MeJA responsive element
VcNF-YA16	292	5	MeJA responsive element
VcNF-YA16	334	5	MeJA responsive element
VcNF-YA16	558	5	MeJA responsive element
VcNF-YA16	609	5	MeJA responsive element
VcNF-YA16	676	5	MeJA responsive element
VcNF-YA16	236	5	MeJA responsive element
VcNF-YA16	292	5	MeJA responsive element
VcNF-YA16	334	5	MeJA responsive element
VcNF-YA16	558	5	MeJA responsive element
VcNF-YA16	609	5	MeJA responsive element
VcNF-YA16	676	5	MeJA responsive element
VcNF-YA16	923	6	anaerobic induction responsive element
VcNF-YA16	81	6	anaerobic induction responsive element
VcNF-YA16	1070	7	gibberellin responsive element
VcNF-YA16	379	6	light responsive element
VcNF-YA16	737	6	light responsive element
VcNF-YA16	1549	7	light responsive element
VcNF-YA16	1550	6	light responsive element
VcNF-YA16	867	6	light responsive element
VcNF-YA16	1053	10	light responsive element
VcNF-YA16	1442	7	light responsive element
VcNF-YA16	1879	7	light responsive element
VcNF-YA16	1769	8	light responsive element
VcNF-YA16	1648	8	light responsive element
VcNF-YA16	1743	6	drought responsive element
VcNF-YA16	1891	6	drought responsive element
VcNF-YA16	303	9	zein metabolism responsive element
VcNF-YA16	345	9	zein metabolism responsive element
VcNF-YA17	1065	5	abscisic acid responsive element
VcNF-YA17	1212	7	abscisic acid responsive element
VcNF-YA17	162	6	anaerobic induction responsive element
VcNF-YA17	450	6	anaerobic induction responsive element
VcNF-YA17	1209	6	anaerobic induction responsive element
VcNF-YA17	24	7	gibberellin responsive element
VcNF-YA17	1064	6	light responsive element
VcNF-YA17	292	7	light responsive element
VcNF-YA17	62	6	light responsive element
VcNF-YA17	1836	6	light responsive element
VcNF-YA17	1893	6	light responsive element
VcNF-YA17	1017	6	light responsive element
VcNF-YA17	1949	6	light responsive element
VcNF-YA17	552	9	light responsive element
VcNF-YA17	48	8	light responsive element
VcNF-YA17	428	10	light responsive element
VcNF-YA18	1297	6	auxin responsive element
VcNF-YA18	649	9	defense and stress responsive element
VcNF-YA18	1478	6	abscisic acid responsive element
VcNF-YA18	1479	5	abscisic acid responsive element
VcNF-YA18	1607	6	abscisic acid responsive element
VcNF-YA18	1608	5	abscisic acid responsive element
VcNF-YA18	609	5	MeJA responsive element
VcNF-YA18	609	5	MeJA responsive element
VcNF-YA18	1478	6	light responsive element
VcNF-YA18	1607	6	light responsive element
VcNF-YA18	1478	6	light responsive element
VcNF-YA18	1607	6	light responsive element
VcNF-YA18	1844	6	light responsive element
VcNF-YA18	761	7	light responsive element
VcNF-YA18	926	7	light responsive element
VcNF-YA18	535	8	light responsive element
VcNF-YA18	570	8	light responsive element
VcNF-YA18	1969	7	light responsive element
VcNF-YA18	1152	11	light responsive element
VcNF-YA18	256	6	drought responsive element
VcNF-YA18	824	6	drought responsive element
VcNF-YA18	606	8	auxin responsive element
VcNF-YA19	945	6	low temperature responsive element
VcNF-YA19	399	5	abscisic acid responsive element
VcNF-YA19	104	7	auxin responsive element
VcNF-YA19	298	5	MeJA responsive element
VcNF-YA19	354	5	MeJA responsive element
VcNF-YA19	695	5	MeJA responsive element
VcNF-YA19	298	5	MeJA responsive element
VcNF-YA19	354	5	MeJA responsive element
VcNF-YA19	695	5	MeJA responsive element
VcNF-YA19	942	6	anaerobic induction responsive element
VcNF-YA19	144	6	anaerobic induction responsive element
VcNF-YA19	1089	7	gibberellin responsive element
VcNF-YA19	399	6	light responsive element
VcNF-YA19	756	6	light responsive element
VcNF-YA19	1551	7	light responsive element
VcNF-YA19	1552	6	light responsive element
VcNF-YA19	886	6	light responsive element
VcNF-YA19	1072	10	light responsive element
VcNF-YA19	1444	7	light responsive element
VcNF-YA19	1879	7	light responsive element
VcNF-YA19	1769	8	light responsive element
VcNF-YA19	1650	8	light responsive element
VcNF-YA19	1743	6	drought responsive element
VcNF-YA19	1891	6	drought responsive element
VcNF-YA19	365	9	zein metabolism responsive element
VcNF-YA20	1	6	auxin responsive element
VcNF-YA20	859	7	gibberellin responsive element
VcNF-YA20	1202	6	low temperature responsive element
VcNF-YA20	1929	6	low temperature responsive element
VcNF-YA20	1276	9	salicylic acid responsive element
VcNF-YA20	1209	5	abscisic acid responsive element
VcNF-YA20	1137	7	auxin responsive element
VcNF-YA20	485	6	anaerobic induction responsive element
VcNF-YA20	637	6	anaerobic induction responsive element
VcNF-YA20	731	6	anaerobic induction responsive element
VcNF-YA20	751	6	anaerobic induction responsive element
VcNF-YA20	782	6	anaerobic induction responsive element
VcNF-YA20	1078	6	anaerobic induction responsive element
VcNF-YA20	1212	6	anaerobic induction responsive element
VcNF-YA20	1914	6	anaerobic induction responsive element
VcNF-YA20	224	7	gibberellin responsive element
VcNF-YA20	1208	6	light responsive element
VcNF-YA20	142	6	light responsive element
VcNF-YA20	328	11	light responsive element
VcNF-YA20	1197	6	light responsive element
VcNF-YA20	1759	6	light responsive element
VcNF-YA20	1519	6	light responsive element
VcNF-YA20	1010	9	light responsive element
VcNF-YA20	228	8	light responsive element
VcNF-YA20	1554	6	drought responsive element
VcNF-YA21	483	6	low temperature responsive element
VcNF-YA21	644	5	abscisic acid responsive element
VcNF-YA21	1219	5	abscisic acid responsive element
VcNF-YA21	339	5	MeJA responsive element
VcNF-YA21	339	5	MeJA responsive element
VcNF-YA21	1148	6	cis-acting regulatory element related to meristem expression
VcNF-YA21	474	6	anaerobic induction responsive element
VcNF-YA21	515	6	anaerobic induction responsive element
VcNF-YA21	1490	6	anaerobic induction responsive element
VcNF-YA21	1534	6	anaerobic induction responsive element
VcNF-YA21	1601	6	anaerobic induction responsive element
VcNF-YA21	644	6	light responsive element
VcNF-YA21	1219	6	light responsive element
VcNF-YA21	192	6	light responsive element
VcNF-YA21	1052	6	light responsive element
VcNF-YA21	90	10	light responsive element
VcNF-YA21	1206	7	light responsive element
VcNF-YA21	1581	7	light responsive element
VcNF-YA21	1629	6	drought responsive element
VcNF-YA22	270	9	defense and stress responsive element
VcNF-YA22	1093	7	gibberellin responsive element
VcNF-YA22	741	10	circadian control responsive element
VcNF-YA22	1283	5	MeJA responsive element
VcNF-YA22	1283	5	MeJA responsive element
VcNF-YA22	636	6	cis-acting regulatory element related to meristem expression
VcNF-YA22	558	6	anaerobic induction responsive element
VcNF-YA22	1031	6	anaerobic induction responsive element
VcNF-YA22	1253	8	light responsive element
VcNF-YA22	570	6	light responsive element
VcNF-YA22	182	7	light responsive element
VcNF-YA22	481	9	light responsive element
VcNF-YA22	714	6	light responsive element
VcNF-YA22	146	6	light responsive element
VcNF-YA22	847	7	light responsive element
VcNF-YA23	462	6	low temperature responsive element
VcNF-YA23	1130	5	abscisic acid responsive element
VcNF-YA23	1322	6	anaerobic induction responsive element
VcNF-YA23	1491	6	anaerobic induction responsive element
VcNF-YA23	1881	6	anaerobic induction responsive element
VcNF-YA23	314	7	gibberellin responsive element
VcNF-YA23	1038	6	light responsive element
VcNF-YA23	1130	6	light responsive element
VcNF-YA23	1900	6	light responsive element
VcNF-YA23	114	6	light responsive element
VcNF-YA23	446	6	light responsive element
VcNF-YA23	497	6	light responsive element
VcNF-YA23	607	6	light responsive element
VcNF-YA23	1164	8	light responsive element
VcNF-YA23	1155	7	light responsive element
VcNF-YA23	107	8	light responsive element
VcNF-YA23	948	6	light responsive element
VcNF-YA23	617	8	light responsive element
VcNF-YA23	1059	8	light responsive element
VcNF-YA24	471	6	low temperature responsive element
VcNF-YA24	1139	5	abscisic acid responsive element
VcNF-YA24	1331	6	anaerobic induction responsive element
VcNF-YA24	1494	6	anaerobic induction responsive element
VcNF-YA24	1883	6	anaerobic induction responsive element
VcNF-YA24	323	7	gibberellin responsive element
VcNF-YA24	1047	6	light responsive element
VcNF-YA24	1139	6	light responsive element
VcNF-YA24	1902	6	light responsive element
VcNF-YA24	123	6	light responsive element
VcNF-YA24	455	6	light responsive element
VcNF-YA24	506	6	light responsive element
VcNF-YA24	616	6	light responsive element
VcNF-YA24	116	8	light responsive element
VcNF-YA24	1164	7	light responsive element
VcNF-YA24	1173	8	light responsive element
VcNF-YA24	957	6	light responsive element
VcNF-YA24	626	8	light responsive element
VcNF-YA24	1068	8	light responsive element

## Sheet: S8
Table S8 qRT-PCR data of VcNF-YAs in different blueberry tissues
	Root-1	Root-2	Root-3	Stem-1	Stem-2	Stem-3	Leaf-1	Leaf-2	Leaf-3
VcNF-YA1/2/21	0.973718	1.03927	0.988181	9.74023	10.3669	11.8597	1.88197	1.1378	1.5382
VcNF-YA3/5/10	1.22915	0.871557	0.933464	169.211	178.204	207.29	39.9835	27.0083	29.128
VcNF-YA4/14/20	1.12055	1.04796	0.851578	10.6612	8.99957	10.0438	27.6437	20.9355	31.9751
VcNF-YA6	0.914074	1.17005	0.996603	1.83163	1.74034	1.63459	2.49468	1.8893	2.15474
VcNF-YA7	0.848001	1.20092	0.981953	1.61831	2.55232	2.59523	13.8635	11.1952	10.4455
VcNF-YA8	1.22972	1.08699	0.748116	181.847	140.623	187.958	291.429	282.871	278.033
VcNF-YA9	0.867165	1.09686	1.05135	5.34375	4.12156	5.91683	2.00423	1.34076	1.67487
VcNF-YA11/23/24	1.03073	1.08122	0.897303	24.6905	30.2952	25.5683	67.3373	57.2337	50.6445
VcNF-YA12/16/19	0.823569	1.17209	1.03595	1.52069	2.43021	2.12025	20.2469	34.6788	26.513
VcNF-YA13/15/18	0.926467	1.16602	0.925686	156.84	112.886	139.49	46.5355	30.7233	37.3041
VcNF-YA17	0.928975	1.07077	1.00531	78.1515	72.7737	59.9034	51.4226	33.0578	40.1774
VcNF-YA22	0.973554	0.952832	1.10442	5.79413	4.96236	6.95362	6.65287	4.77996	4.56305

## Sheet: S9
Table S9 qRT-PCR data of VcNF-YAs upon ABA treatment
	CK-1	CK-2	CK-3	ABA-3h-1	ABA-3h-2	ABA-3h-3	ABA-6h-1	ABA-6h-2	ABA-6h-3	ABA-12h-1	ABA-12h-2	ABA-12h-3	ABA-24h-1	ABA-24h-2	ABA-24h-3
VcNF-YA6	0.986	0.976472	1.03383	344.856	373.31	267.599	24.2249	44.3382	39.8312	48.7441	54.3831	75.0505	666.226	582.742	747.318
VcNF-YA7	1.192	0.98556	0.922742	25.9453	24.6419	29.1764	13.0229	11.0481	12.7977	16.9542	20.2241	17.0609	44.1702	88.8891	53.0488
VcNF-YA8	1.04512	0.891503	1.10888	0.0363432	0.0517263	0.0637173	0.0057715	0.00532192	0.00427211	0.0338546	0.0237735	0.0194848	1.18742	0.881376	1.51975
VcNF-YA9	1.18639	0.974229	0.89793	0.265919	0.305553	0.400673	0.0301234	0.0443383	0.0375735	0.0567436	0.0890623	0.081938	0.783224	1.00076	0.847624
VcNF-YA17	1.18013	0.952986	0.889167	17.6386	15.2968	13.3807	1.17478	1.12263	1.27339	45.7259	60.9912	56.9589	26.7178	28.9248	46.3994
VcNF-YA22	1.19031	1.15535	0.727154	99.0007	77.924	126.284	9.56721	14.3282	12.8147	27.068	26.6507	33.5908	148.433	196.632	175.738
VcNF-YA1/2/21	1.01214	0.981206	1.01443	93.2325	106.312	71.2595	9.64116	11.5755	8.05097	49.4079	49.7953	43.0917	154.646	151.462	140.788
VcNF-YA3/5/10	1.041	0.978007	0.981913	0.506569	0.359193	0.412318	0.140356	0.249015	0.169507	0.0154794	0.0118456	0.0136174	6.15104	5.38101	4.94795
VcNF-YA4/14/20	0.976395	1.03085	1.00038	3.08958	2.57097	2.84764	0.759476	0.653738	0.765867	1.1409	1.05501	1.19063	2.23366	2.68291	2.7073
VcNF-YA11/23/24	1.193	0.916203	0.99103	316.047	261.79	282.011	32.2206	31.2858	40.4574	97.3583	74.2744	78.8422	808.057	775.372	744.197
VcNF-YA12/16/19	1.109	0.908731	0.982905	14.2331	16.5587	12.0237	4.40274	5.22017	4.62814	8.22983	13.0388	11.1227	111.091	197.878	143.099
VcNF-YA13/15/18	1.104	0.96814	0.928745	6.79545	7.51996	8.10543	1.21986	1.57612	1.79336	11.1218	12.899	10.8209	7.73513	10.7201	8.28671

## Sheet: S10
Table S10 qRT-PCR data of VcNF-YAs upon salt treatment
	CK-1	CK-2	CK-3	NaCl-3h-1	NaCl-3h-2	NaCl-3h-3	NaCl-6h-1	NaCl-6h-2	NaCl-6h-3	NaCl-12h-1	NaCl-12h-2	NaCl-12h-3	NaCl-24h-1	NaCl-24h-2	NaCl-24h-3
VcNF-YA6	0.986	0.976472	1.03383	101.57	123.727	98.2673	1.854	1.14426	1.49033	298.211	239.267	275.61	13.8047	10.7677	10.5821
VcNF-YA7	1.192	0.98556	0.922742	9.07542	10.0821	14.0345	1.31082	0.574678	0.871122	18.2063	26.7049	23.9342	4.08121	2.74157	3.57514
VcNF-YA8	1.04512	0.891503	1.10888	0.234236	0.199441	0.301669	0.00991968	0.0162038	0.0119447	0.339308	0.213257	0.250116	0.474233	0.406314	0.570645
VcNF-YA9	1.18639	0.974229	0.89793	0.255961	0.272571	0.284874	0.0551944	0.0647211	0.0494397	0.978742	1.21335	1.39684	0.83586	0.621718	0.979647
VcNF-YA17	1.18013	0.952986	0.889167	6.10781	5.34128	5.7054	0.0437222	0.0357098	0.0775249	13.8565	18.155	15.4874	3.95507	2.9672	3.29331
VcNF-YA22	1.19031	1.15535	0.727154	44.5812	50.9441	41.9949	1.09497	0.709433	1.03628	165.027	107.025	120.66	0.244767	0.156564	0.214072
VcNF-YA1/2/21	1.01214	0.981206	1.01443	2.37692	3.57853	1.54785	0.825458	0.71559	0.378713	0.615011	0.462776	0.750886	1.30828	1.40023	0.973105
VcNF-YA3/5/10	1.041	0.978007	0.981913	0.949367	0.659771	0.648437	0.0577998	0.0436403	0.0581801	0.403507	0.637575	0.494714	1.10165	1.39152	1.14684
VcNF-YA4/14/20	0.976395	1.03085	1.00038	1.52049	1.09713	1.04251	0.0489752	0.0584377	0.0476929	10.0382	12.3397	11.798	0.94773	0.762362	1.21349
VcNF-YA11/23/24	1.193	0.916203	0.99103	198.036	222.167	207.24	3.32415	2.67715	3.36255	518.318	593.159	841.535	1.55692	0.949687	1.48377
VcNF-YA12/16/19	1.109	0.908731	0.982905	16.8956	22.0234	20.5866	0.453735	0.408834	0.429606	29.6874	31.9834	44.6863	0.0849755	0.0686827	0.108107
VcNF-YA13/15/18	1.104	0.96814	0.928745	0.244579	0.147767	0.190658	0.234414	0.165014	0.193708	5.60223	5.37401	3.54799	3.07375	1.76418	2.18556

[truncated: 3 more sheets: S11, S12, S13]
